# Supplementary material for: Fine mapping and marker development for the wheat leaf rust resistance gene Lr32
Source: G3 (Bethesda). 2022 Oct 18;13(2):jkac274. doi: 10.1093/g3journal/jkac274 (PMC9911047; doi:10.1093/g3journal/jkac274)
Supplement: jkac274_Supplemental_File_1 [file jkac274_supplemental_file_1.xlsx]

## Sheet: Linkage map
Supplementary file 1: The chromosome 3DS linkage map developed in the Thatcher × BW196R DH population
Wheat 90K_SNP ID	SNP/Marker Name	Distance (cM)
IWB37161	JD_c20427_248	0
	*gwm183	2.7
IWB33583	GENE-3728_39	5.4
IWB17013	D_contig65674_40	8.3
	*barc128	8.7
IWB20573	Ex_c36373_407	9.1
IWB63958	RFL_Contig2471_119	14.1
IWB66028	TA005883-0675	14.5
IWB32645	GENE-1771_525	17.4
IWB32647	GENE-1771_89	17.4
	*Lr32	17.8
	*barc135	17.8
	*wmc43	17.8
IWB7702	BS00028997_51	17.8
IWB17658	D_F5XZDLF02HWOJZ_227	17.8
IWB25193	Excalibur_c32282_1153	17.8
IWB27017	Excalibur_c49018_470	17.8
IWB43595	Kukri_c28730_207	17.8
IWB57450	RAC875_c38768_112	17.8
IWB62388	RAC875_rep_c116933_592	17.8
IWA3531	wsnp_Ex_c35645_43758114	17.8
IWB17585	D_F5XZDLF01EIBB2_65	17.8
IWB23347	Excalibur_c19585_119	17.8
IWB17224	D_contig79290_372	17.8
IWB50497	Kukri_rep_c92275_54	17.8
IWB1069	BobWhite_c17617_133	17.8
IWB868	BobWhite_c16071_165	17.8
IWB3494	BobWhite_c4607_235	17.8
IWB9674	BS00065928_51	17.8
IWB21925	Excalibur_c11594_181	17.8
IWB53123	RAC875_c10628_1037	17.8
IWB61987	RAC875_rep_c110663_1499	17.8
IWB13411	CAP12_c470_361	17.8
IWB46404	Kukri_c5411_1312	17.8
IWB15510	D_contig09222_937	17.8
IWB53125	RAC875_c10628_1253	17.8
IWB16599	D_contig34048_162	17.8
	*gwm2	21.6392
IWB18374	D_GBF1XID01C2E0M_32	22.1
IWB47033	Kukri_c62907_121	22.5
IWB65303	RFL_Contig88_1100	22.5
	*cfd34	23.7
IWB55729	RAC875_c25011_85	24.6
IWB36067	IACX5932	25
IWB21574	Excalibur_c10198_691	25.8
IWB16722	D_contig37392_445	34.1
	*wmc529	36.6
	*barc376	37.4

## Sheet: Genotype
Genotypic file for the chromosome 3DS linkage map developed in the Thatcher-4 × BW196 DH population. A= BW196, B= Thatcher, C= Missing
	Individuals	1	2	3	4	5	6	7	8	9	10	11	12	13	14	15	16	17	18	19	20	21	22	23	24	25	26	27	28	29	30	31	32	33	34	35	36	37	38	39	40	41	42	43	44	45	46	47	48
Loci/Traits		CT394	CT396	CT397	CT398	CT399	CT400	CT401	CT402	CT403	CT404	CT405	CT406	CT407	CT408	CT409	CT410	CT412	CT413	CT414	CT415	CT416	CT417	CT418	CT419	CT420	CT421	CT422	CT423	CT426	CT427	CT428	CT429	CT431	CT432	CT433	CT434	CT435	CT436	CT437	CT438	CT439	CT440	CT441	CT442	CT443	CT444	CT445	CT446
1	IWB37161	B	B	A	B	B	A	B	A	A	B	B	B	B	A	A	A	A	A	C	A	B	A	B	B	B	B	B	B	B	B	A	A	B	B	B	A	A	B	A	A	B	B	B	B	A	C	A	B
2	*gwm183	C	B	C	B	B	A	B	A	A	B	B	C	B	A	C	A	A	A	B	A	B	A	B	B	B	B	B	B	B	B	A	C	B	B	B	A	A	B	A	C	B	B	B	B	A	C	B	B
3	IWB33583	B	B	A	B	B	A	B	A	A	B	C	B	B	A	A	A	A	A	B	A	B	A	B	B	B	A	B	B	B	B	A	A	B	B	B	A	A	B	A	A	B	B	B	B	A	C	B	B
4	IWB17013	A	B	A	B	B	A	B	A	A	B	B	B	B	A	A	A	A	A	B	A	B	A	B	B	B	A	B	B	B	B	A	A	B	B	B	A	A	B	A	A	B	B	B	B	A	A	B	B
5	*barc128	A	B	A	B	B	A	B	A	A	B	B	C	B	A	A	A	A	A	B	A	B	A	B	B	B	A	B	B	B	B	A	A	B	B	B	A	A	B	A	A	B	B	B	B	A	C	B	B
6	IWB20573	A	B	A	B	B	A	B	A	A	B	B	B	B	A	A	A	A	A	B	A	B	A	B	B	B	A	B	B	B	B	A	A	B	B	B	A	A	B	A	A	B	B	B	B	A	A	B	B
7	IWB63958	A	B	A	B	B	A	B	A	A	B	B	B	B	B	A	A	A	A	B	A	B	A	B	B	B	A	B	B	B	B	A	B	B	B	B	A	A	B	A	A	B	B	B	B	A	A	B	B
8	IWB66028	A	B	A	B	B	A	B	A	A	B	B	B	B	B	A	A	A	A	B	A	B	A	B	B	B	A	B	B	B	B	A	B	B	B	B	A	A	B	A	A	B	B	B	B	A	A	B	B
9	IWB32645	A	B	A	B	B	A	A	A	A	B	B	B	B	B	A	A	A	A	B	A	B	A	B	B	B	A	B	B	B	B	A	B	B	B	B	A	A	B	A	A	B	B	A	B	A	A	B	B
10	*barc135	A	B	A	B	B	A	A	A	A	B	B	C	B	B	A	A	A	A	B	A	B	A	B	B	B	A	B	B	B	B	A	B	B	B	B	A	A	B	A	A	B	A	A	B	A	C	B	B
11	*wmc43	A	B	A	B	B	A	A	A	A	B	B	C	B	B	A	A	A	A	B	A	B	A	B	B	B	A	B	B	B	B	A	B	B	B	B	A	A	B	A	A	B	A	A	B	A	C	B	B
12	IWB53125	A	B	A	B	B	A	A	A	A	B	B	C	B	B	A	A	A	A	B	A	B	A	B	B	B	A	B	B	B	B	A	B	B	B	B	A	A	B	A	A	B	A	A	B	A	A	B	B
13	*Lr32	A	B	A	B	B	A	A	A	A	B	B	C	B	B	A	A	A	A	B	A	B	A	B	B	B	A	B	B	B	B	A	B	B	B	B	A	A	B	A	A	B	A	A	B	A	A	B	B
14	*gwm2	A	B	A	C	C	B	A	A	A	B	B	C	B	B	A	A	A	A	B	A	B	A	B	B	B	A	B	B	B	B	A	A	B	B	B	A	A	B	A	A	B	A	A	B	A	C	B	B
15	IWB18374	A	B	A	B	B	B	A	A	A	B	B	B	B	B	A	A	A	A	B	A	B	A	B	B	B	A	B	B	B	A	A	A	B	B	B	A	A	B	A	A	B	A	A	B	A	A	B	B
16	IWB47033	A	B	A	B	B	B	A	A	A	B	B	B	B	B	A	A	A	A	B	A	B	A	B	B	B	A	B	B	B	A	A	A	B	B	B	A	A	B	A	A	B	A	A	B	A	A	B	B
17	*cfd34	A	B	A	B	B	B	A	A	A	B	B	C	B	B	A	A	A	A	B	A	B	A	B	B	B	A	B	B	B	A	A	B	B	B	B	A	A	B	A	A	B	A	A	B	A	C	B	B
18	IWB55729	A	B	A	B	B	B	A	A	A	B	B	B	B	B	A	A	A	A	B	A	B	A	B	B	B	A	B	B	B	A	A	B	B	B	B	A	A	B	A	A	B	A	A	B	A	A	B	B
19	IWB36067	A	B	A	B	B	B	A	A	A	B	B	B	B	B	A	A	A	A	B	A	B	A	B	B	B	A	B	B	B	A	A	B	B	B	B	A	A	B	A	A	B	A	A	B	A	A	B	B
20	IWB21574	A	B	A	B	B	B	A	A	A	B	B	B	B	B	A	A	A	A	B	A	B	A	B	B	B	A	B	B	B	A	A	B	B	B	B	A	A	B	A	A	B	A	A	B	A	A	B	B
21	IWB16722	A	B	A	B	B	B	A	A	A	B	B	B	B	B	A	A	A	A	B	A	B	A	B	B	B	A	B	B	B	A	B	B	B	B	B	A	A	B	A	A	B	A	A	B	A	A	B	B
22	*wmc529	A	B	A	B	B	B	A	A	A	B	B	C	B	B	A	A	A	A	A	A	B	A	B	B	B	A	B	B	B	A	B	B	B	B	B	A	A	B	A	A	B	A	A	B	A	C	B	B
23	*barc376	A	B	A	B	B	B	A	A	A	B	B	C	B	B	A	A	A	A	A	A	B	A	B	B	B	A	B	B	B	A	B	B	B	B	B	A	A	B	A	A	B	A	A	B	A	C	B	B
[truncated: 196 more columns]

## Sheet: Phenotype 
Individuals	DH line	race MBDS_Infection type
1	CT394	1-
2	CT396	3
3	CT397	1-
4	CT398	3
5	CT399	3
6	CT400	1-
7	CT401	1-
8	CT402	1-
9	CT403	1-
10	CT404	3
11	CT405	3
12	CT406
13	CT407	3
14	CT408	3
15	CT409	1-
16	CT410	1-
17	CT412	1-
18	CT413	1-
19	CT414	3
20	CT415	1-
21	CT416	3
22	CT417	1-
23	CT418	3
24	CT419	3
25	CT420	3
26	CT421	1-
27	CT422	3
28	CT423	3
29	CT426	3
30	CT427	3
31	CT428	1-
32	CT429	3
33	CT431	3
34	CT432	3
35	CT433	3
36	CT434	1-
37	CT435	1-
38	CT436	3
39	CT437	1-
40	CT438	1-
41	CT439	3
42	CT440	1-
43	CT441	1-
44	CT442	3
45	CT443	1-
46	CT444	1-
47	CT445	3
48	CT446	3
49	CT447	1-
50	CT448	1-
51	CT449	3
52	CT450	3
53	CT451	1-
54	CT452	1-
55	CT454	3
56	CT455	3
57	CT458	1-
58	CT459	3-
59	CT460	1+
60	CT462	1
61	CT463	3
62	CT465	1-
63	CT466	1-
64	CT467	3
65	CT468	3+
66	CT469	1-
67	CT470	3
68	CT471	3
69	CT474	1-
70	CT476	3
71	CT477	1-
72	CT478	3
73	CT479	1-
74	CT480	3
75	CT481	1-
76	CT482	1-
77	CT483	3
78	CT484	3
79	CT485	1-
80	CT486	1-
81	CT487	3
82	CT491	3
83	CT492	3
84	CT493	1-
85	CT494	1-
86	CT495	1-
87	CT496	3
88	CT497	3
89	CT498	3
90	CT499	3
91	CT500	1-
92	CT501	1-
93	CT502	3
94	CT503	3
95	CT504	3
96	CT505	3
97	CT506	1-
98	CT507	1-
99	CT508	1-
100	CT509	1-
101	CT510	3
102	CT511	3
103	CT512	3
104	CT514	3
105	CT515	3
106	CT516	3
107	CT517	3
108	CT518	3
109	CT521	3
110	CT522	1-
111	CT523	3
112	CT524	1-
113	CT525	3
114	CT527	3
115	CT528	1-
116	CT529	1-
117	CT530	3
118	CT531	3
119	CT532	1-
120	CT533	3
121	CT534	3
122	CT535	1-
123	CT536	1-
124	CT537	1-
125	CT538	3
126	CT539	3
127	CT540	1-
128	CT541	1-
129	CT542	1-
130	CT543	3
131	CT544	1-
132	CT545	1-
133	CT546	3
134	CT547	1-
135	CT549	1-
136	CT550	1-
137	CT554	1-
138	CT555	3
139	CT556	1-
140	CT557	1-
141	CT558	1-
142	CT559	1-
143	CT560	3
144	CT561	3
145	CT562	3
146	CT563	3
147	CT564	3
148	CT565	3
149	CT566	1-
150	CT567	3
151	CT568	3
152	CT569	1-
153	CT570	1-
154	CT571	3
155	CT572	3
156	CT573	3
157	CT574	3
158	CT575	1-
159	CT576	3
160	CT577	1-
161	CT579	3
162	CT580	3
163	CT581	3
164	CT584	3
165	CT585	3
166	CT586	3
167	CT587	3
168	CT588	3
169	CT589	3
170	CT590	1-
171	CT591	1-
172	CT592	1-
173	CT593	3
174	CT594	1-
175	CT595	3
176	CT596	3
177	CT597	3
178	CT598	3
179	CT599	1-
180	CT600	1-
181	CT601	1-
182	CT602	3
183	CT603	1-
184	CT604	3
185	CT605	1-
186	CT606	3
187	CT607	1-
188	CT608	3
189	CT611	3
190	CT612	3
191	CT613	3
192	CT614	3
193	CT615	3
194	CT616	3
195	CT617	1-
196	CT618	1-
197	CT619	1-
198	CT620	3
199	CT621	1-
200	CT622	3
201	CT623	1-
202	CT624	3
203	CT625	3
204	CT626	1-
205	CT627	3
206	CT628	1-
207	CT629	3
208	CT630	3
209	CT631	3
210	CT632	1-
211	CT633	3
212	CT634	3
213	CT635	1-
214	CT637	3
215	CT638	1-
216	CT639	1-
217	CT640	1-
218	CT643	1-
219	CT644	1-
220	CT645	1-
221	CT646	3
222	CT647	3
223	CT648	1-
224	CT649	3
225	CT650	3
226	CT651	3
227	CT652	1-
228	CT653	1-
229	CT654	3
230	CT655	1-
231	CT656	3
232	CT659	1-
233	CT660	1-
234	CT661	1-
235	CT662	3
236	CT663	3-
237	CT664	3
238	CT665	3
239	CT667	1-
240	CT668	3-?
241	CT669	1-
242	CT670	1-
243	CT671	3
244	CT672	1-
