# Supplementary material for: Fine mapping and marker development for the wheat leaf rust resistance gene Lr32
Source: G3 (Bethesda). 2022 Oct 18;13(2):jkac274. doi: 10.1093/g3journal/jkac274 (PMC9911047; doi:10.1093/g3journal/jkac274)
Supplement: jkac274_Supplemental_File_2 [file jkac274_supplemental_file_2.xlsx]

## Sheet: Genotype
Supplementary file 2: Genotypic and phenotypic data of the Thatcher × BW196R F2 population. A= BW196R, B= Thatcher, H= Hetero, C= Missing
	Loci/Traits	1	2	3	4	5	6	7	8	9	10	11	12	13	14	15	16
Individuals		kwh142	Kwh 345	Kwh360	Kwh 346	kwh342	kwh357	kwh148	kwh149	SWH45	MBDS	barc135	swh28	kwh147	kwh364	Kwh 343	Kwh355
1	CU2086	H	H	H	H	H	H	H	H	H	H	H	H	H	H	H	H
2	CU2087	H	H	H	H	H	H	H	H	H	H	H	H	H	C	H	H
3	CU2088	H	H	H	H	H	H	H	H	H	H	C	H	H	H	H	H
4	CU2089	H	H	H	H	H	H	H	H	H	H	H	H	H	H	H	H
5	CU2090	B	B	B	B	B	B	B	B	B	B	B	B	B	C	H	C
6	CU2091	B	B	B	B	B	C	B	B	B	B	B	B	B	C	B	B
7	CU2092	B	C	H	C	H	H	H	H	H	H	H	H	H	H	C	H
8	CU2093	H	H	H	C	H	H	H	H	H	H	C	H	H	H	H	H
9	CU2094	B	B	B	B	B	B	B	B	B	B	B	B	B	B	B	B
10	CU2095	C	B	B	B	B	B	B	B	B	B	B	B	B	B	B	B
11	CU2096	A	A	A	A	A	A	A	A	A	A	A	A	C	A	A	C
12	CU2097	H	H	H	H	H	H	H	H	H	C	H	H	H	H	H	H
13	CU2098	H	H	H	H	H	H	H	H	H	H	H	H	H	H	H	C
14	CU2099	A	H	H	H	H	H	H	H	H	H	H	H	H	H	H	H
15	CU2100	C	H	H	H	H	H	H	H	H	H	H	H	H	H	C	H
16	CU2101	C	H	H	C	H	H	H	H	H	H	H	H	H	H	H	C
17	CU2102	A	A	A	A	A	A	A	A	A	A	A	A	A	A	A	A
18	CU2103	C	H	H	H	H	H	H	H	H	H	H	H	H	H	H	H
19	CU2104	C	H	H	H	H	H	H	H	H	H	H	H	H	H	H	H
20	CU2105	A	A	A	A	A	A	A	A	A	A	A	A	A	A	A	A
21	CU2106	C	H	H	H	H	H	H	C	H	H	H	H	H	H	H	C
22	CU2107	H	H	H	H	H	H	H	H	H	H	H	H	H	H	H	H
23	CU2108	B	B	B	B	B	B	B	B	B	B	B	B	B	B	C	B
24	CU2109	A	C	A	C	A	A	A	A	A	A	A	A	A	A	A	A
25	CU2110	H	H	H	H	H	H	H	H	H	H	H	H	C	H	H	H
26	CU2111	C	H	H	H	H	H	H	H	H	H	H	H	H	C	H	H
27	CU2112	H	H	H	H	H	H	H	H	H	H	H	H	H	H	H	H
28	CU2113	H	H	H	H	H	H	H	H	H	H	H	H	H	H	H	H
29	CU2118	C	H	H	H	H	H	H	H	H	H	H	H	H	H	H	H
30	CU2119	B	B	B	B	B	B	B	B	B	B	B	B	B	B	B	B
31	CU2120	H	C	H	H	H	H	H	H	H	H	H	H	H	H	C	H
32	CU2121	A	C	A	A	A	A	A	A	A	A	A	A	A	A	A	A
33	CU2122	B	B	B	B	B	B	B	B	B	B	B	B	B	B	B	B
34	CU2123	A	A	A	A	A	A	A	A	A	A	A	A	A	A	A	A
35	CU2124	A	A	A	A	A	A	A	A	A	A	A	A	A	C	A	A
36	CU2125	H	H	H	H	H	H	H	H	H	H	H	H	H	H	H	H
37	CU2126	B	B	B	B	B	B	B	B	B	B	B	B	B	B	B	C
38	CU2127	B	B	B	B	B	B	B	B	B	B	B	B	B	B	B	B
39	CU2128	H	C	H	H	H	H	H	H	H	H	H	H	H	H	H	H
40	CU2129	A	C	A	A	A	A	A	A	A	A	A	A	A	A	C	A
41	CU2130	H	H	H	H	H	H	H	H	H	H	H	H	H	H	H	H
42	CU2131	B	B	B	B	B	B	B	B	B	B	B	B	B	B	B	B
43	CU2132	H	H	H	H	H	H	H	H	H	H	H	H	H	H	H	H
44	CU2133	H	H	H	H	H	H	H	H	H	H	H	H	H	H	H	H
45	CU2134	A	A	A	A	A	A	A	A	A	A	A	A	A	A	A	C
46	CU2135	H	C	H	H	H	H	H	H	H	H	H	H	H	H	H	H
47	CU2136	B	C	B	B	B	B	B	B	B	B	B	B	B	B	B	B
48	CU2137	H	C	H	H	H	H	H	H	H	H	H	H	H	H	C	A
49	CU2138	A	A	A	A	A	A	A	A	A	A	A	A	A	A	A	A
50	CU2139	B	H	H	H	H	H	C	C	H	H	H	H	H	H	H	H
51	CU2140	C	A	A	A	A	A	A	A	A	A	A	A	A	A	A	A
52	CU2141	H	B	B	B	B	B	B	B	B	B	B	B	B	B	B	B
53	CU2142	H	H	H	H	H	H	H	H	H	H	H	H	H	H	H	C
54	CU2143	C	H	H	H	H	H	H	H	H	H	H	H	H	H	H	H
55	CU2144	C	H	H	H	H	H	H	H	H	H	H	H	H	H	H	H
56	CU2145	H	H	H	H	H	H	H	H	H	H	H	H	H	H	H	H
57	CU2150	A	A	A	A	A	A	A	A	A	A	A	A	A	A	A	A
58	CU2151	A	A	A	A	A	A	A	A	A	A	A	A	A	A	A	A
59	CU2152	H	C	H	H	H	H	H	C	H	H	H	H	H	H	H	C
60	CU2153	H	B	B	B	B	B	B	B	B	B	B	B	B	B	B	B
61	CU2154	C	B	B	B	B	B	B	B	B	B	B	B	B	B	B	C
62	CU2155	H	H	H	H	H	H	H	H	H	H	H	H	H	H	H	H
63	CU2156	C	H	C	H	H	H	H	H	H	H	H	H	H	H	H	H
64	CU2157	C	H	H	H	H	H	H	H	H	H	H	H	H	H	H	H
65	CU2158	H	H	H	H	H	H	H	H	H	H	H	H	H	H	H	H
66	CU2159	B	B	B	B	B	B	B	B	B	B	B	B	B	B	B	B
67	CU2160	B	B	B	B	B	B	B	B	B	B	B	B	B	B	B	B
68	CU2161	B	H	H	H	H	H	H	H	H	H	H	H	H	H	H	H
69	CU2162	A	A	A	A	A	A	A	A	A	A	A	A	A	A	A	C
70	CU2163	H	H	H	H	H	H	H	H	H	H	H	H	H	H	H	H
71	CU2164	A	A	A	A	A	A	A	A	A	A	A	A	A	A	A	A
72	CU2165	H	H	H	H	H	H	H	H	H	H	H	H	H	H	A	A
73	CU2166	H	C	C	B	B	B	B	B	B	B	B	B	B	B	B	B
74	CU2167	C	C	C	H	H	H	H	H	H	H	H	H	H	H	H	H
75	CU2168	A	A	C	A	A	A	A	A	A	A	A	A	A	A	A	A
76	CU2169	A	C	A	A	A	A	A	A	A	A	A	A	A	A	A	A
77	CU2170	A	C	A	A	A	A	A	A	A	A	A	A	A	A	A	C
78	CU2171	B	B	C	B	B	B	B	B	B	B	B	B	B	B	B	B
79	CU2172	A	A	C	C	A	A	A	A	A	A	A	A	A	A	A	A
80	CU2173	H	H	H	H	H	H	H	H	H	H	H	H	H	H	H	H
81	CU2174	H	B	B	B	B	B	B	B	B	B	B	B	B	B	B	B
82	CU2175	H	H	H	H	H	H	H	H	H	H	H	H	H	H	H	H
83	CU2176	A	A	A	A	A	A	A	A	A	A	A	A	A	A	A	A
84	CU2177	A	A	A	A	A	A	A	A	A	A	A	A	A	A	A	A
85	CU2182	H	H	C	H	H	H	H	H	H	H	H	H	H	H	H	H
86	CU2183	B	H	H	H	H	H	H	H	H	H	H	H	H	H	H	H
87	CU2184	A	A	A	A	A	A	A	A	A	A	A	A	A	A	A	A
88	CU2185	A	A	A	A	A	A	A	A	A	A	A	A	A	A	A	A
89	CU2186	H	B	B	B	B	B	B	B	B	B	B	B	B	C	B	C
90	CU2187	H	H	H	H	H	H	H	H	H	H	H	H	H	H	H	H
91	CU2188	H	H	H	H	H	H	H	H	H	H	H	H	H	H	H	H
92	CU2189	H	H	H	H	H	H	H	H	H	H	H	H	H	H	H	H
93	CU2190	H	H	H	H	C	H	H	H	H	H	H	H	H	H	H	C
94	CU2191	A	A	A	A	A	A	A	A	A	A	A	A	A	A	A	A
95	CU2192	B	B	B	B	B	B	B	B	B	B	B	B	B	C	B	B
96	CU2193	B	B	B	B	B	B	B	B	B	B	B	B	B	B	B	B
97	CU2194	A	A	A	A	A	A	A	A	A	A	A	A	A	A	A	A
98	CU2195	C	B	B	B	B	B	B	B	B	B	B	B	B	B	B	B
99	CU2196	H	H	H	H	H	H	H	H	H	H	H	H	H	H	H	H
100	CU2197	A	A	A	A	A	A	A	A	A	A	A	A	A	A	A	A
101	CU2198	H	H	H	H	H	H	H	H	H	H	H	H	H	H	H	H
102	CU2199	H	H	H	H	H	H	H	H	H	H	H	H	H	H	H	H
103	CU2200	B	B	B	B	B	B	B	B	B	B	B	B	B	B	B	B
104	CU2201	H	H	H	H	H	H	H	H	H	H	H	H	H	H	H	H
105	CU2202	A	A	A	A	A	A	A	A	A	A	A	A	A	A	A	A
106	CU2203	H	H	H	H	H	H	H	H	H	H	H	H	H	H	H	H
107	CU2204	H	H	H	H	H	H	H	H	H	H	H	H	H	H	H	H
108	CU2205	H	H	H	H	H	H	H	H	H	H	H	H	H	H	H	H
109	CU2206	H	H	H	H	H	H	H	H	H	H	H	H	H	H	H	H
110	CU2207	H	H	H	H	H	H	H	H	H	C	H	H	H	H	H	H
111	CU2208	H	H	H	H	H	H	H	H	C	H	H	H	H	H	H	H
112	CU2209	B	B	B	B	B	B	B	B	B	B	B	B	B	B	B	B
113	CU2214	A	A	A	A	A	A	A	A	A	A	A	A	A	A	A	A
114	CU2215	C	B	B	B	B	B	B	B	B	B	B	B	B	B	B	C
115	CU2216	C	A	A	A	A	A	A	A	A	A	A	A	A	A	A	A
116	CU2217	A	A	A	A	A	A	A	A	A	A	A	A	A	A	A	A
117	CU2218	B	B	B	B	B	B	B	B	B	B	B	B	B	B	B	B
118	CU2219	B	B	B	B	B	B	B	B	B	B	B	B	B	B	B	B
119	CU2220	H	B	B	B	B	B	B	B	B	B	B	B	B	B	B	B
120	CU2221	H	H	H	H	H	H	H	H	H	H	H	H	H	H	H	H
121	CU2222	H	A	A	A	A	A	A	A	A	A	A	A	A	A	A	A
122	CU2223	H	A	A	A	A	A	A	A	A	A	A	A	A	A	A	A
123	CU2224	A	A	A	A	A	A	A	A	A	A	A	A	A	A	A	A
124	CU2225	H	B	B	B	B	B	B	B	B	B	B	B	B	B	B	C
125	CU2226	H	H	H	H	H	H	H	H	H	H	H	H	H	H	H	H
126	CU2227	B	B	B	B	B	B	B	B	B	B	B	B	B	B	B	B
127	CU2228	H	H	H	H	H	H	H	H	H	H	H	H	H	H	A	A
128	CU2229	C	B	B	B	B	B	B	B	C	B	B	B	B	B	B	B
129	CU2230	C	C	A	A	A	A	A	A	A	A	A	A	A	A	A	A
130	CU2231	H	H	H	H	H	H	H	H	H	H	H	H	H	H	H	H
131	CU2232	B	B	B	B	B	B	B	B	B	B	B	B	B	B	B	B
132	CU2233	H	H	H	H	H	H	H	H	H	H	H	H	H	H	H	H
133	CU2234	H	H	H	H	H	H	H	H	H	H	H	H	H	H	H	H
134	CU2235	B	B	B	B	B	B	B	B	B	B	B	B	B	B	B	B
135	CU2237	A	C	H	H	H	H	H	H	H	H	H	H	H	H	H	H
136	CU2238	C	B	B	B	B	B	B	B	B	B	B	B	B	B	B	B
137	CU2239	C	H	H	H	H	C	C	C	H	H	H	H	H	H	H	H
138	CU2240	A	A	A	A	A	A	A	A	A	A	A	A	A	A	H	H
139	CU2246	H	H	H	H	H	C	H	H	H	H	H	H	H	H	H	H
140	CU2247	H	H	H	H	H	H	H	H	H	H	H	H	H	C	H	H
141	CU2248	A	A	A	A	A	A	A	A	A	A	A	A	A	A	A	A
142	CU2249	H	A	A	A	A	A	A	A	A	A	A	A	A	A	H	H
143	CU2250	A	A	A	A	A	A	A	A	A	A	A	A	A	A	H	H
144	CU2251	H	H	H	H	C	H	H	H	H	H	H	H	H	H	H	H
145	CU2252	A	A	A	A	A	A	A	A	A	A	A	A	A	A	A	A
146	CU2253	H	H	H	H	H	H	H	H	H	H	H	H	H	H	H	H
147	CU2254	B	B	B	B	B	B	B	B	B	B	B	B	B	B	B	B
148	CU2255	H	H	H	H	H	H	H	H	H	H	H	H	H	H	H	H
149	CU2256	H	H	H	H	H	H	H	H	H	H	H	H	H	H	H	H
150	CU2257	H	H	H	H	H	H	H	H	H	H	H	H	H	H	H	H
151	CU2258	B	B	B	B	B	B	B	B	B	B	B	B	B	B	B	B
152	CU2259	A	A	A	A	A	A	A	A	A	A	A	A	A	A	A	A
153	CU2260	H	H	H	H	H	H	H	H	H	H	H	H	H	H	H	H
154	CU2261	B	B	B	B	C	B	B	B	B	B	B	B	B	B	B	B
155	CU2262	H	H	H	H	H	H	H	H	H	H	H	H	H	H	H	H
156	CU2263	B	B	B	B	B	B	B	B	B	B	B	B	B	B	B	B
157	CU2264	B	H	H	H	H	H	H	H	H	H	H	H	H	H	H	H
158	CU2265	H	H	H	H	H	H	H	H	H	H	H	H	H	H	H	H
159	CU2266	A	A	A	A	A	A	A	A	A	A	A	A	A	A	A	A
160	CU2267	C	H	H	H	H	H	H	H	H	H	H	H	H	H	H	H
161	CU2268	A	H	H	H	H	H	H	H	H	H	H	H	H	H	H	H
162	CU2269	C	C	H	H	H	H	H	H	H	H	H	H	H	H	C	H
163	CU2270	A	H	H	H	H	H	H	H	H	H	H	H	H	H	H	H
164	CU2271	A	A	A	A	A	A	A	A	A	A	A	A	A	A	A	A
165	CU2272	B	B	B	B	B	B	B	B	B	B	B	B	B	B	B	B
166	CU2273	A	A	A	A	A	A	A	A	A	A	A	A	A	A	A	A
167	CU2278	A	A	A	A	A	A	A	A	A	A	A	A	A	C	A	A
168	CU2279	A	A	A	A	A	A	A	A	A	A	A	A	A	A	A	A
169	CU2280	A	A	A	A	A	A	A	A	A	A	A	A	A	A	A	A
170	CU2281	H	H	H	H	H	H	H	H	H	H	H	H	H	H	H	H
171	CU2282	H	H	H	H	H	H	H	H	H	H	H	H	H	H	H	H
172	CU2283	H	H	H	H	H	H	H	H	H	H	H	H	H	H	H	H
173	CU2284	B	B	B	B	B	B	B	B	B	B	B	B	B	B	B	B
174	CU2285	A	C	A	A	A	A	A	A	A	A	A	A	A	A	A	A
175	CU2286	H	H	H	H	H	H	H	H	H	H	H	H	H	H	H	H
176	CU2287	H	H	H	H	H	H	H	H	H	H	H	H	H	H	H	H
177	CU2288	H	H	H	H	H	H	H	H	H	H	H	H	H	H	H	H
178	CU2290	A	A	A	A	A	A	A	A	A	A	A	A	A	A	A	A
179	CU2291	A	A	A	A	C	A	A	A	A	A	A	A	A	A	A	A
180	CU2292	A	A	A	A	A	A	A	A	A	A	A	A	A	C	A	A
181	CU2293	B	C	B	B	B	B	B	B	B	B	B	B	B	B	C	B
182	CU2294	H	H	H	H	H	H	H	H	H	H	H	H	H	H	H	H
183	CU2295	B	B	B	B	B	B	B	B	B	B	B	B	B	B	B	B
184	CU2296	B	B	B	B	B	B	C	B	B	B	B	B	B	B	B	B
185	CU2297	B	B	B	B	B	B	B	B	B	B	B	B	B	B	B	B
186	CU2298	H	H	H	H	H	H	H	H	H	H	H	H	H	H	H	H
187	CU2299	H	H	H	H	H	H	H	H	H	H	H	H	H	H	H	H
188	CU2301	C	H	H	H	C	C	H	H	H	H	H	H	H	H	H	H
189	CU2302	A	A	A	A	A	A	A	A	A	A	A	A	A	A	A	A
190	CU2303	H	H	H	H	H	H	H	H	H	H	H	H	H	H	H	H
191	CU2304	H	H	H	H	H	H	H	H	H	H	H	H	H	H	H	H
192	CU2305	B	B	B	B	B	B	B	B	B	B	B	B	B	B	B	B
193	CU2310	H	H	H	H	H	H	H	H	H	H	H	H	H	H	H	H
194	CU2311	H	H	H	H	H	H	H	H	H	H	H	H	H	H	H	H
195	CU2312	B	B	B	B	B	B	B	B	B	B	B	B	B	B	B	B
196	CU2313	H	H	H	H	H	H	H	H	H	H	H	H	H	H	H	H

## Sheet: Phenotype
F2 infection type (IT) scoring confirmed on F3 families, HR= Homozygous resistant, HS = Homozygous susceptible, Seg= Segregtated, C= Missing
Plant number	F2_IT	F3 Classification
CU2086	2-3	Seg
CU2087	2-3	Seg
CU2088	2/3-	Seg
CU2089	2-3	Seg
CU2090	3+	HS
CU2091	3+	HS
CU2092	2-3	Seg
CU2093	2-3	Seg
CU2094	3+	HS
CU2095	3+	HS
CU2096	1-	HR
CU2097	3+	C
CU2098	3	Seg
CU2099	23	Seg
CU2100	2-3+	Seg
CU2101	2-3	Seg
CU2102	1-	HR
CU2103	2-3	Seg
CU2104	2-3	Seg
CU2105	12-	HR
CU2106	2-3	Seg
CU2107	2-3	Seg
CU2108	3+	HS
CU2109	2-	HR
CU2110	2-3	Seg
CU2111	23	Seg
CU2112	2+3-	Seg
CU2113	2-3	Seg
CU2118	23	Seg
CU2119	3+	HS
CU2120	3+	Seg
CU2121	1- 2-	HR
CU2122	3+	HS
CU2123	1-3	HR
CU2124	;1-	HR
CU2125	2-3	Seg
CU2126	3+	HS
CU2127	3	HS
CU2128	2-3	Seg
CU2129	1-3	HR
CU2130	2-3	Seg
CU2131	3+	HS
CU2132	2-3	Seg
CU2133	2-3	Seg
CU2134	2-	HR
CU2135	2-3+	Seg
CU2136	3+	HS
CU2137	2-3	Seg
CU2138	;1-	HR
CU2139	2-3	Seg
CU2140	1-2-	HR
CU2141	3+	HS
CU2142	2-3	Seg
CU2143	2-3	Seg
CU2144	2-3	Seg
CU2145	2+3	Seg
CU2150	1-2-	HR
CU2151	1-3	HR
CU2152	2-3	Seg
CU2153	3+	HS
CU2154	3+	HS
CU2155	2-3	Seg
CU2156	2-3	Seg
CU2157	2-3	Seg
CU2158	2+3	Seg
CU2159	3+	HS
CU2160	3	HS
CU2161	2-3	Seg
CU2162	;1-	HR
CU2163	2-3	Seg
CU2164	;1-	HR
CU2165	2+3	Seg
CU2166	3+	HS
CU2167	2-3	Seg
CU2168	1-	HR
CU2169	;1-	HR
CU2170	1-2	HR
CU2171	3+	HS
CU2172	2-	HR
CU2173	2-3	Seg
CU2174	3	HS
CU2175	2-3	Seg
CU2176	;1-	HR
CU2177	;1-	HR
CU2182	2-3	Seg
CU2183	2-3	Seg
CU2184	;1-	HR
CU2185	;1=	HR
CU2186	3	HS
CU2187	2-3	Seg
CU2188	2-3	Seg
CU2189	2-3	Seg
CU2190	2+3	Seg
CU2191	1-2-	HR
CU2192	3+	HS
CU2193	3+	HS
CU2194	;1-	HR
CU2195	3+	HS
CU2196	2-3	Seg
CU2197	;1-	HR
CU2198	2-3	Seg
CU2199	2-3	Seg
CU2200	3+	HS
CU2201	2-3	Seg
CU2202	2-	HR
CU2203	2-3	Seg
CU2204	2-3	Seg
CU2205	2-3	Seg
CU2206	2-3	Seg
CU2207		C
CU2208	23	Seg
CU2209	3+	HS
CU2214	;1-	HR
CU2215	3+	HS
CU2216	;1-	HR
CU2217	;2-3	HR
CU2218	3+	HS
CU2219	3+	HS
CU2220	3+	HS
CU2221	;1-2	Seg
CU2222	;1-	HR
CU2223	;1-3	HR
CU2224	;1-	HR
CU2225	3+	HS
CU2226	2-3	Seg
CU2227	3+	HS
CU2228	2-	Seg
CU2229	3?	HS
CU2230	;1-	HR
CU2231	3?	Seg
CU2232	3+	HS
CU2233	2-3	Seg
CU2234	2-3	Seg
CU2235	3+	HS
CU2237	2-3	Seg
CU2238	3+	HS
CU2239	2-3	Seg
CU2240	1-3	HR
CU2246	2-3	Seg
CU2247	2-3	Seg
CU2248	1	HR
CU2249	1-	HR
CU2250	;1-	HR
CU2251	1-3	Seg
CU2252	1-	HR
CU2253	1-	Seg
CU2254	3	HS
CU2255	2-3	Seg
CU2256	2-3	Seg
CU2257	2-3	Seg
CU2258	3+	HS
CU2259	;1-	HR
CU2260	23	Seg
CU2261	3+	HS
CU2262	2-3	Seg
CU2263	2-3	HS
CU2264	2-3	Seg
CU2265	2-3	Seg
CU2266	1-	HR
CU2267	2-3	Seg
CU2268	2-3	Seg
CU2269	2-3	Seg
CU2270	1-	Seg
CU2271	;1-	HR
CU2272	3+	HS
CU2273	;1-	HR
CU2278	;1-	HR
CU2279	;1-	HR
CU2280	;1-	HR
CU2281	2-3	Seg
CU2282	2-3	Seg
CU2283	;1	Seg
CU2284	3+	HS
CU2285	;1-	HR
CU2286	2-3	Seg
CU2287	2+	Seg
CU2288	2-3	Seg
CU2290	;1-	HR
CU2291	;1=	HR
CU2292	;1-	HR
CU2293	3+	HS
CU2294	2+3	Seg
CU2295	3	HS
CU2296	3+	HS
CU2297	3	HS
CU2298	2-3	Seg
CU2299	2-3	Seg
CU2301	2-3	Seg
CU2302	;1-	HR
CU2303	23	Seg
CU2304	2+	Seg
CU2305	3	HS
CU2310	2+3	Seg
CU2311	2+	Seg
CU2312	3	HS
CU2313	23	Seg
BW196R-2	1-2-
Thatcher	3+
Tc-Lr32	2-
